# Supplementary material for: Machine learning and metabolomics identify biomarkers associated with the disease extent of ulcerative colitis
Source: J Crohns Colitis. 2025 Feb 4;19(2):jjaf020. doi: 10.1093/ecco-jcc/jjaf020 (PMC11829215; doi:10.1093/ecco-jcc/jjaf020)
Supplement: jjaf020_suppl_Supplementary_Material [file jjaf020_suppl_supplementary_material.zip]

Archive with 4 entries (4 files):
- Supplementary figure.pptx
- Supplementary Table 1 Baseline Information.xlsx
- Supplementary Table 2 Differentially Expressed Metabolites.xlsb
- Supplementary Table 3 KEGG Enrichment data.xlsx
