# Supplementary material for: Machine learning and metabolomics identify biomarkers associated with the disease extent of ulcerative colitis
Source: J Crohns Colitis. 2025 Feb 4;19(2):jjaf020. doi: 10.1093/ecco-jcc/jjaf020 (PMC11829215; doi:10.1093/ecco-jcc/jjaf020)
Supplement: jjaf020_suppl_Supplementary_Material [file jjaf020_suppl_supplementary_material.zip › Supplementary Table 1 Baseline Information.xlsx]

## Sheet: UC
Number	Class	sex	age(y)	height（m）	weight(kg)	BMI(kg/m2)	Smoker	mes	partial-mayo	Mayo	Disease activity	5-aminosalicylic acid	Corticosteroid	Immunosuppressant	Biological agents
E1-01	E1	female	32	1.58	48	19.2277	NO	1	3	4	Mild	YES	NO	NO	NO
E1-02	E1	male	32	1.7	68	23.5294	NO	1	2	3	Mild	YES	NO	NO	NO
E1-03	E1	female	62	1.6	73	28.5156	NO	2	2	4	Mild	YES	NO	NO	NO
E1-04	E1	female	33	1.55	44	18.3143	NO	1	2	3	Mild	YES	NO	NO	NO
E1-05	E1	male	64	1.63	62	23.34	YES	3	4	7	Moderate	YES	NO	NO	NO
E1-06	E1	female	58	1.62	61	23.2434	NO	2	1	3	Mild	YES	NO	NO	NO
E1-07	E1	female	31	1.65	57	20.9366	NO	3	4	7	Moderate	YES	NO	NO	YES
E1-08	E1	male	33	1.66	70	25.4028	YES	2	3	5	Mild	YES	NO	NO	NO
E1-09	E1	male	24	1.68	65	23.03	NO	4	3	7	Moderate	YES	NO	NO	NO
E1-10	E1	male	52	1.68	70	24.8016	NO	2	2	4	Mild	YES	NO	NO	NO
E1-11	E1	female	51	1.65	39	14.3251	NO	2	3	5	Mild	YES	NO	NO	NO
E1-12	E1	female	62	1.5	52.5	23.3333	NO	1	2	3	Mild	YES	NO	NO	NO
E1-13	E1	female	46	1.53	47	20.0777	NO	1	3	4	Mild	YES	NO	NO	NO
E1-14	E1	female	52	1.66	56	20.3223	NO	3	3	6	Moderate	YES	YES	NO	NO
E1-15	E1	female	44	1.62	57	21.7193	NO	3	4	7	Moderate	YES	NO	NO	NO
E1-16	E1	female	42	1.65	56	20.5693	NO	2	2	4	Mild	YES	NO	NO	NO
E1-17	E1	female	56	1.63	42	15.8079	NO	2	1	3	Mild	YES	NO	NO	NO
E1-18	E1	female	40	1.53	46	19.6506	NO	2	2	4	Mild	YES	NO	NO	NO
E1-19	E1	female	38	1.6	54	21.0938	NO	2	2	4	Mild	YES	NO	NO	NO
E1-20	E1	male	45	1.72	75	25.3515	YES	3	5	8	Moderate	YES	NO	NO	NO
E1-21	E1	male	32	1.73	55	18.3768	NO	1	2	3	Mild	YES	NO	NO	NO
E1-22	E1	female	29	1.69	59	20.6575	NO	1	2	3	Mild	YES	NO	NO	NO
E1-23	E1	female	42	1.59	60	23.7332	NO	0	3	3	Mild	NO	NO	NO	NO
E1-24	E1	male	53	1.63	61	22.9591	NO	1	2	3	Mild	YES	NO	NO	NO
E1-25	E1	female	34	1.65	56	20.5693	NO	3	3	6	Moderate	YES	NO	NO	NO
E1-26	E1	female	32	1.63	49	18.4425	NO	1	3	4	Mild	YES	NO	NO	NO
E1-27	E1	female	42	1.6	53	20.7031	NO	1	2	3	Mild	NO	NO	NO	NO
E1-28	E1	male	59	1.71	77	26.3329	YES	1	3	4	Mild	YES	NO	NO	NO
E1-29	E1	male	30	1.78	60	18.937	NO	1	3	4	Mild	YES	NO	NO	NO
E1-30	E1	male	37	1.73	63	21.0498	NO	2	2	4	Mild	YES	NO	NO	NO
E1-31	E1	male	19	1.8	70	21.6049	NO	2	4	6	Moderate	YES	NO	NO	NO
E2-01	E2	male	38	1.76	80	25.8264	YES	3	5	8	Moderate	YES	NO	NO	NO
E2-02	E2	male	37	1.77	78	24.8971	NO	3	3	6	Moderate	YES	NO	YES	NO
E2-03	E2	male	34	1.78	84	26.5118	YES	2	4	6	Moderate	YES	NO	NO	NO
E2-04	E2	female	54	1.7	60	20.7612	NO	2	2	4	Mild	YES	NO	NO	NO
E2-05	E2	male	41	1.78	76	23.9869	NO	3	8	11	Severe	YES	YES	NO	NO
E2-06	E2	male	34	1.72	65	21.9713	NO	4	3	7	Moderate	YES	NO	NO	NO
E2-07	E2	male	37	1.7	69	23.8754	NO	2	2	4	Mild	YES	NO	NO	NO
E2-08	E2	male	65	1.65	63	23.1405	YES	3	4	7	Moderate	YES	NO	NO	NO
E2-09	E2	male	31	1.7	60.5	20.9343	YES	2	2	4	Mild	YES	NO	NO	NO
E2-10	E2	female	40	1.59	47	18.591	NO	3	3	6	Moderate	YES	NO	NO	NO
E2-11	E2	male	23	1.9	100	27.7	NO	3	5	8	Moderate	YES	NO	NO	NO
E2-12	E2	male	63	1.67	67	24.0238	YES	3	4	7	Moderate	YES	NO	NO	NO
E2-13	E2	female	39	1.65	56	20.5693	NO	1	2	3	Mild	YES	NO	NO	NO
E2-14	E2	female	21	1.6	47	18.3594	NO	2	3	5	Mild	YES	NO	NO	NO
E2-15	E2	male	64	1.75	75	24.4898	NO	3	7	10	Moderate	YES	NO	NO	NO
E2-16	E2	male	58	1.78	68	21.46	NO	3	2	5	Mild	YES	NO	NO	NO
E2-17	E2	female	42	1.67	63	22.5896	NO	1	2	3	Mild	YES	NO	NO	NO
E2-18	E2	female	53	1.6	66	25.78	NO	3	6	9	Moderate	YES	NO	NO	NO
E2-19	E2	male	50	1.7	68	23.5294	NO	3	9	12	Severe	YES	NO	NO	YES
E2-20	E2	male	52	1.65	65	23.8751	NO	3	1	4	Mild	YES	NO	NO	NO
E2-21	E2	male	52	1.77	64	20.4284	NO	3	4	7	Moderate	YES	NO	NO	NO
E2-22	E2	female	38	1.62	59	22.4813	NO	2	2	4	Mild	YES	NO	NO	NO
E2-23	E2	female	50	1.65	52	19.1001	NO	3	8	11	Severe	YES	NO	NO	NO
E2-24	E2	male	56	1.73	67	22.3863	NO	3	1	4	Mild	YES	YES	NO	NO
E2-25	E2	female	29	1.7	54	18.6851	NO	2	4	6	Moderate	YES	NO	NO	NO
E2-26	E2	male	35	1.75	70	22.8571	NO	2	6	8	Moderate	YES	NO	NO	NO
E2-27	E2	female	54	1.61	49	18.9036	NO	3	5	8	Moderate	YES	NO	NO	NO
E2-28	E2	female	41	1.55	65	27.0552	NO	2	4	6	Moderate	YES	NO	NO	NO
E2-29	E2	male	42	1.75	79	25.7959	NO	3	5	8	Moderate	YES	YES	NO	YES
E2-30	E2	male	21	1.8	58.5	18.06	NO	1	2	3	Mild	NO	NO	NO	NO
E2-31	E2	female	49	1.58	51.5	20.6297	NO	2	4	6	Moderate	YES	NO	NO	NO
E2-32	E2	male	48	1.72	70	23.6614	YES	5	3	8	Moderate	YES	NO	NO	NO
E2-33	E2	male	33	1.76	70	22.5981	NO	3	5	8	Moderate	YES	NO	NO	NO
E2-34	E2	male	43	1.78	80	25.2493	NO	2	4	6	Moderate	YES	NO	NO	NO
E2-35	E2	female	36	1.56	50	20.5457	NO	1	3	4	Mild	YES	NO	NO	NO
E2-36	E2	male	40	1.7	68	23.53	NO	2	2	4	Mild	YES	NO	NO	NO
E2-37	E2	female	46	1.54	50	21.08	NO	2	1	3	Mild	YES	NO	NO	NO
E2-38	E2	male	56	1.72	75	25.3515	YES	2	3	5	Mild	YES	NO	NO	NO
E2-39	E2	female	47	1.69	55	19.26	NO	1	2	3	Mild	YES	NO	NO	NO
E2-40	E2	male	23	1.76	52	16.79	NO	2	2	4	Mild	YES	NO	NO	NO
E2-41	E2	female	21	1.55	47	19.563	NO	2	2	4	Mild	YES	NO	NO	NO
E2-42	E2	female	67	1.68	60	21.26	NO	1	3	4	Mild	YES	NO	NO	NO
E2-43	E2	male	45	1.74	64	21.1389	NO	1	2	3	Mild	YES	NO	NO	NO
E2-44	E2	female	30	1.67	54	19.3625	NO	3	3	6	Moderate	YES	NO	NO	NO
E3-01	E3	female	35	1.65	53	19.47	NO	1	3	4	Mild	YES	NO	NO	NO
E3-02	E3	male	25	1.7	55	19.0311	NO	3	3	6	Moderate	YES	NO	NO	NO
E3-03	E3	female	47	1.6	52	20.3125	NO	3	2	5	Mild	YES	NO	NO	NO
E3-04	E3	male	74	1.78	79	24.9337	NO	3	3	6	Moderate	YES	NO	NO	NO
E3-05	E3	female	22	1.56	41	16.85	NO	2	1	3	Mild	YES	NO	NO	NO
E3-06	E3	male	54	1.7	65	22.49	NO	3	2	5	Mild	YES	NO	NO	NO
E3-07	E3	male	35	1.79	63	19.6623	NO	3	8	11	Severe	YES	NO	NO	YES
E3-08	E3	male	45	1.65	70.5	25.8953	NO	1	3	4	Mild	YES	NO	NO	NO
E3-09	E3	male	15	1.77	75	23.9395	NO	3	5	8	Moderate	YES	NO	NO	NO
E3-10	E3	female	26	1.58	46	18.4265	NO	2	2	4	Mild	YES	NO	YES	NO
E3-11	E3	male	48	1.71	64	21.8871	NO	2	2	4	Mild	YES	NO	NO	NO
E3-12	E3	male	59	1.78	75	23.67	NO	3	4	7	Moderate	YES	NO	NO	NO
E3-13	E3	male	42	1.79	73	22.7833	NO	2	6	8	Moderate	YES	NO	NO	NO
E3-14	E3	female	52	1.67	55	19.721	NO	2	2	4	Mild	YES	NO	NO	NO
E3-15	E3	female	38	1.65	50	18.3655	NO	2	1	3	Mild	YES	NO	NO	NO
E3-16	E3	male	60	1.58	40	16.0231	YES	3	5	8	Moderate	YES	NO	NO	NO
E3-17	E3	male	45	1.71	70	23.939	NO	3	3	6	Moderate	YES	NO	NO	NO
E3-18	E3	female	75	1.68	50	17.7154	NO	3	5	8	Moderate	YES	NO	NO	NO
E3-19	E3	female	28	1.67	54	19.3625	NO	2	4	6	Moderate	YES	NO	NO	NO
E3-20	E3	female	46	1.56	49	20.1348	NO	1	2	3	Mild	YES	NO	NO	NO
E3-21	E3	male	51	1.75	67.5	22.0408	NO	2	2	4	Mild	YES	NO	NO	NO
E3-22	E3	female	71	1.58	57.5	23.0332	NO	3	5	8	Moderate	YES	NO	NO	NO
E3-23	E3	female	44	1.55	45	18.7305	NO	2	3	5	Mild	YES	NO	NO	NO
E3-24	E3	male	47	1.6	60	23.4375	YES	2	6	8	Moderate	YES	NO	NO	NO
E3-25	E3	male	24	1.84	73	21.5619	NO	3	2	5	Mild	YES	NO	NO	NO
E3-26	E3	female	38	1.64	50	18.5901	NO	3	2	5	Mild	YES	NO	NO	NO
E3-27	E3	male	29	1.74	67	22.1297	NO	3	3	6	Moderate	YES	NO	NO	NO
E3-28	E3	male	24	1.83	65	19.4094	NO	3	4	7	Moderate	YES	YES	NO	NO
E3-29	E3	female	40	1.68	70	24.8016	NO	2	1	3	Mild	YES	NO	NO	NO
E3-30	E3	female	46	1.62	50	19.052	NO	3	5	7	Moderate	YES	YES	NO	NO
E3-31	E3	female	34	1.6	50	19.5312	NO	3	5	8	Moderate	YES	YES	NO	NO
E3-32	E3	male	25	1.74	81	26.7539	NO	3	2	5	Mild	YES	NO	NO	NO
E3-33	E3	male	34	1.72	64	21.6333	NO	1	2	3	Mild	YES	NO	NO	NO
E3-34	E3	male	46	1.61	54	20.83	NO	1	2	3	Mild	YES	NO	NO	NO
E3-35	E3	male	26	1.64	59	21.94	NO	3	8	11	Severe	YES	NO	NO	NO
E3-36	E3	male	58	1.65	60	22.04	NO	3	5	8	Moderate	YES	NO	NO	NO
E3-37	E3	male	33	1.65	55	20.202	NO	1	2	3	Mild	YES	NO	NO	NO
E3-38	E3	male	47	1.73	60	20.05	NO	2	2	4	Mild	YES	NO	NO	NO
E3-39	E3	male	67	1.75	59	19.27	NO	1	2	3	Mild	YES	NO	NO	NO
E3-40	E3	female	48	1.55	55	22.89	NO	2	3	5	Mild	YES	NO	NO	NO
E3-41	E3	female	46	1.7	76	26.2976	NO	1	2	3	Mild	YES	NO	NO	NO
E3-42	E3	male	24	1.79	93	29.0253	NO	2	4	6	Moderate	YES	NO	YES	NO
E3-43	E3	female	48	1.6	62	24.2188	NO	3	8	11	Severe	YES	NO	NO	NO
E3-44	E3	female	24	1.56	50	20.5457	NO	3	6	9	Moderate	YES	NO	NO	NO
E3-45	E3	female	68	1.58	50	20.0288	NO	2	3	5	Mild	YES	NO	NO	NO
E3-46	E3	female	26	1.64	53	19.7055	YES	1	3	4	Mild	YES	NO	NO	NO
E3-47	E3	female	33	1.75	44	14.3673	NO	3	3	6	Moderate	YES	NO	NO	NO
E3-48	E3	male	45	1.68	70	24.8016	YES	2	1	3	Mild	YES	NO	NO	NO
E3-49	E3	male	65	1.73	70	23.3887	NO	2	2	4	Mild	YES	NO	NO	NO
E3-50	E3	male	67	1.68	62	21.9671	NO	3	6	9	Moderate	YES	NO	NO	NO
E3-51	E3	male	54	1.73	70	23.3887	NO	1	2	3	Mild	YES	NO	NO	NO
E3-52	E3	male	21	1.78	60	18.937	NO	3	3	6	Moderate	YES	NO	NO	NO
E3-53	E3	female	47	1.56	46	18.9	NO	1	2	3	Mild	YES	NO	NO	NO
E3-54	E3	male	44	1.7	72	24.91	NO	3	8	11	Severe	YES	NO	NO	NO
E3-55	E3	male	39	1.76	56	18.0785	NO	1	2	3	Mild	YES	NO	NO	NO
E3-56	E3	female	29	1.6	43	16.7969	NO	3	8	11	Severe	YES	NO	NO	NO
E3-57	E3	male	33	1.7	73	25.2595	NO	1	2	3	Mild	YES	NO	NO	NO
E3-58	E3	male	40	1.71	66	22.571	NO	2	2	4	Mild	YES	NO	NO	NO
E3-59	E3	female	49	1.52	67	28.9993	NO	2	5	7	Moderate	YES	NO	NO	NO
E3-60	E3	female	69	1.58	45	18.026	NO	1	3	4	Mild	NO	NO	NO	NO
E3-61	E3	male	68	1.7	66	22.8374	NO	2	1	3	Mild	YES	NO	NO	NO
E3-62	E3	male	32	1.74	60	19.8177	NO	3	5	8	Moderate	YES	NO	NO	NO
E3-63	E3	female	47	1.6	54	21.0937	NO	3	6	9	Moderate	YES	NO	NO	NO
E3-64	E3	female	35	1.67	58	20.7967	NO	2	2	4	Mild	YES	NO	NO	NO
E3-65	E3	male	50	1.65	60	22.0386	YES	3	3	6	Moderate	YES	NO	NO	NO
E3-66	E3	male	38	1.72	71	23.9995	NO	3	3	6	Moderate	YES	NO	NO	NO
E3-67	E3	male	27	1.7	56	19.3772	NO	3	8	10	Severe	YES	YES	NO	YES
E3-68	E3	female	46	1.63	50	18.8189	NO	2	1	3	Mild	YES	NO	NO	NO
E3-69	E3	female	61	1.63	55	20.7	NO	2	2	4	Mild	YES	NO	NO	NO
E3-70	E3	male	24	1.74	52	17.1753	NO	3	7	10	Moderate	YES	NO	NO	NO
E3-71	E3	female	49	1.59	49	19.3821	NO	1	2	3	Mild	YES	NO	NO	NO
E3-72	E3	male	25	1.68	70	24.8016	NO	2	2	4	Mild	YES	NO	NO	NO
E3-73	E3	male	42	1.72	63	21.2953	YES	1	2	3	Mild	YES	NO	NO	NO
E3-74	E3	male	27	1.67	75	26.89	NO	3	2	5	Mild	YES	NO	NO	NO
E3-75	E3	female	30	1.68	59	20.9042	NO	3	2	5	Mild	YES	NO	NO	NO
E3-76	E3	female	58	1.55	54	22.48	NO	2	2	4	Mild	YES	NO	NO	NO
E3-77	E3	male	18	1.9	61	16.9	NO	3	1	4	Mild	YES	NO	NO	NO

## Sheet: HCs
No.	Sex	Age(year)
HC01	female	30
HC02	female	23
HC03	female	38
HC04	female	27
HC05	female	30
HC06	female	30
HC07	female	29
HC08	male	24
HC09	female	23
HC10	female	22
HC11	female	24
HC12	male	24
HC13	male	61
HC14	female	51
HC15	male	47
HC16	female	53
HC17	male	58
HC18	female	48
HC19	female	44
HC20	female	50
HC21	female	51
HC22	male	21
HC23	male	22
HC24	male	21
HC25	male	58
HC26	male	65
HC27	male	54
HC28	male	53
HC29	male	52
HC30	female	25
