# Supplementary material for: Machine learning and metabolomics identify biomarkers associated with the disease extent of ulcerative colitis
Source: J Crohns Colitis. 2025 Feb 4;19(2):jjaf020. doi: 10.1093/ecco-jcc/jjaf020 (PMC11829215; doi:10.1093/ecco-jcc/jjaf020)
Supplement: jjaf020_suppl_Supplementary_Material [file jjaf020_suppl_supplementary_material.zip › Supplementary Table 3 KEGG Enrichment data.xlsx]

## Sheet: file explanation
Title	Descriptions
Pathway	KEGG PATHWAY Database ID for this path
Description	The channel name
# compounds (dem)	Number of differential metabolites within this pathway
Compounds (dem)	KEGG COMPOUND database ID for differential metabolites within this pathway
# compounds (all)	Number of all metabolites detected within this pathway
Compounds (all)	KEGG COMPOUND database ID of all metabolites detected within this pathway
Total	The number of all metabolites in this pathway
Percent	Number of differential metabolites annotated under a pathway as a percentage of all differential metabolites annotated
Rich_factor	Ratio of the number of differential metabolites annotated in a pathway to the number of all metabolites in that pathway
p_value	P-value obtained from enrichment analysis

## Sheet: UCs and HCs
Pathway	Description	#.compounds.(all)	Compounds.(all)	#.compounds.(dem)	Compounds.(dem)	Total	Percent	Rich_factor	p_value
hsa00564	Glycerophospholipid metabolism	13	C00114;C06772;C00588;C00350;C00670;C00157;C06771;C04230;C00065;C04308;C00346;C00416;C02737	7	C00350;C00157;C06771;C04230;C04308;C00416;C02737	56	17.5	0.125	4.51119e-07
hsa05231	Choline metabolism in cancer	6	C00114;C00588;C00670;C00157;C04230;C00416	3	C00157;C04230;C00416	11	7.5	0.272727	0.000104746
hsa03320	PPAR signaling pathway	2	C14767;C14762	2	C14767;C14762	5	5	0.4	0.000770109
hsa00380	Tryptophan metabolism	10	C00637;C01717;C02938;C00632;C05653;C08313;C05660;C00954;C00780;C00078	5	C00637;C01717;C02938;C08313;C05660	83	12.5	0.060241	0.00077778
hsa04148	Efferocytosis	6	C00062;C00073;C04230;C02530;C00077;C02737	3	C00073;C04230;C02737	21	7.5	0.142857	0.00079338
hsa00591	Linoleic acid metabolism	7	C01595;C04056;C14767;C00157;C14825;C14828;C14762	3	C14767;C00157;C14762	28	7.5	0.107143	0.00187111
hsa04917	Prolactin signaling pathway	2	C00410;C00468	2	C00410;C00468	11	5	0.181818	0.00409374
hsa04080	Neuroactive ligand-receptor interaction	7	C00245;C00334;C00410;C00025;C00780;C01516;C00008	3	C00245;C00410;C00008	53	7.5	0.0566038	0.0114638
hsa04723	Retrograde endocannabinoid signaling	4	C00334;C00350;C00157;C00025	2	C00350;C00157	19	5	0.105263	0.0121648
hsa05212	Pancreatic cancer	1	C00416	1	C00416	2	2.5	0.5	0.0178468
hsa04913	Ovarian steroidogenesis	3	C02530;C00410;C00468	2	C00410;C00468	24	5	0.0833333	0.019089
hsa04136	Autophagy - other	1	C00350	1	C00350	3	2.5	0.333333	0.0266534
hsa05224	Breast cancer	1	C00410	1	C00410	3	2.5	0.333333	0.0266534
hsa05130	Pathogenic Escherichia coli infection	1	C00350	1	C00350	3	2.5	0.333333	0.0266534
hsa05322	Systemic lupus erythematosus	1	C02737	1	C02737	3	2.5	0.333333	0.0266534
hsa05200	Pathways in cancer	3	C00410;C00122;C00416	2	C00410;C00416	31	5	0.0645161	0.0309212
hsa00590	Arachidonic acid metabolism	3	C14772;C14773;C00157	3	C14772;C14773;C00157	79	7.5	0.0379747	0.032991
hsa00563	Glycosylphosphatidylinositol (GPI)-anchor biosynthesis	2	C00350;C00346	1	C00350	4	2.5	0.25	0.035383
hsa04142	Lysosome	1	C00008	1	C00008	4	2.5	0.25	0.035383
hsa04114	Oocyte meiosis	1	C00410	1	C00410	4	2.5	0.25	0.035383
hsa04914	Progesterone-mediated oocyte maturation	1	C00410	1	C00410	4	2.5	0.25	0.035383
hsa00030	Pentose phosphate pathway	6	C00022;C00673;C00198;C00121;C00257;C00672	2	C00121;C00672	37	5	0.0540541	0.0428256
hsa04068	FoxO signaling pathway	2	C00025;C00008	1	C00008	5	2.5	0.2	0.0440362
hsa05167	Kaposi sarcoma-associated herpesvirus infection	1	C00350	1	C00350	5	2.5	0.2	0.0440362
hsa04140	Autophagy - animal	1	C00350	1	C00350	6	2.5	0.166667	0.0526137
hsa04912	GnRH signaling pathway	1	C00416	1	C00416	6	2.5	0.166667	0.0526137
hsa05140	Leishmaniasis	2	C00195;C02737	1	C02737	6	2.5	0.166667	0.0526137
hsa04977	Vitamin digestion and absorption	6	C00153;C00864;C00120;C02530;C02477;C00072	2	C00120;C02477	42	5	0.047619	0.0538428
hsa04726	Serotonergic synapse	4	C14772;C14773;C00780;C00078	2	C14772;C14773	42	5	0.047619	0.0538428
hsa00592	alpha-Linolenic acid metabolism	4	C06427;C16308;C00157;C08491	2	C00157;C08491	44	5	0.0454545	0.0585038
hsa00140	Steroid hormone biosynthesis	6	C04555;C00410;C00468;C11133;C18043;C05141	3	C00410;C00468;C05141	101	7.5	0.029703	0.0608056
hsa04974	Protein digestion and absorption	15	C00163;C01468;C00183;C01746;C00062;C00073;C00148;C00065;C00135;C00064;C00079;C00041;C00188;C00025;C00078	2	C01746;C00073	47	5	0.0425532	0.0657479
hsa00260	Glycine, serine and threonine metabolism	14	C00022;C00719;C00114;C00213;C00300;C03082;C05519;C00168;C00065;C00576;C01026;C00188;C02737;C00078	2	C00300;C02737	48	5	0.0416667	0.068227
hsa01240	Biosynthesis of cofactors	23	C06423;C01103;C00022;C00153;C00183;C00158;C00632;C00864;C00073;C00065;C00064;C00120;C01040;C02477;C00025;C00191;C01179;C00253;C00311;C00072;C00008;C00857;C00078	6	C06423;C00073;C00120;C02477;C00191;C00008	328	15	0.0182927	0.0694296
hsa04666	Fc gamma R-mediated phagocytosis	1	C00416	1	C00416	8	2.5	0.125	0.0695442
hsa00310	Lysine degradation	5	C00042;C00408;C12455;C00990;C00956	2	C00408;C12455	56	5	0.0357143	0.0891147
hsa04072	Phospholipase D signaling pathway	2	C00025;C00416	1	C00416	11	2.5	0.0909091	0.0943881
hsa05215	Prostate cancer	1	C00410	1	C00410	11	2.5	0.0909091	0.0943881
hsa00190	Oxidative phosphorylation	3	C00042;C00122;C00008	1	C00008	12	2.5	0.0833333	0.102525
hsa04927	Cortisol synthesis and secretion	1	C00410	1	C00410	12	2.5	0.0833333	0.102525
hsa04613	Neutrophil extracellular trap formation	1	C11221	1	C11221	13	2.5	0.0769231	0.11059
hsa04975	Fat digestion and absorption	2	C02530;C00416	1	C00416	13	2.5	0.0769231	0.11059
hsa05146	Amoebiasis	2	C00062;C02737	1	C02737	13	2.5	0.0769231	0.11059
hsa04934	Cushing syndrome	1	C00410	1	C00410	13	2.5	0.0769231	0.11059
hsa04611	Platelet activation	1	C00008	1	C00008	14	2.5	0.0714286	0.118585
hsa04980	Cobalamin transport and metabolism	1	C00073	1	C00073	14	2.5	0.0714286	0.118585
hsa05014	Amyotrophic lateral sclerosis	3	C00062;C00025;C00008	1	C00008	14	2.5	0.0714286	0.118585
hsa02010	ABC transporters	24	C00719;C00114;C00245;C00183;C00062;C00148;C00294;C00379;C00065;C00135;C00064;C00315;C00120;C00077;C00079;C00041;C00188;C00025;C00121;C05512;C01630;C00299;C00526;C00475	3	C00245;C00120;C00121	138	7.5	0.0217391	0.125096
hsa04924	Renin secretion	1	C00008	1	C00008	17	2.5	0.0588235	0.142151
hsa01523	Antifolate resistance	1	C00073	1	C00073	17	2.5	0.0588235	0.142151
hsa04152	AMPK signaling pathway	2	C00022;C00008	1	C00008	22	2.5	0.0454545	0.180069
hsa04925	Aldosterone synthesis and secretion	1	C00410	1	C00410	22	2.5	0.0454545	0.180069
hsa04714	Thermogenesis	2	C00318;C00008	1	C00008	23	2.5	0.0434783	0.187454
hsa00430	Taurine and hypotaurine metabolism	5	C00022;C00245;C05123;C00041;C00025	1	C00245	24	2.5	0.0416667	0.194775
hsa04024	cAMP signaling pathway	5	C00042;C01089;C00334;C00780;C00416	1	C00416	25	2.5	0.04	0.20203
hsa05012	Parkinson disease	1	C00008	1	C00008	26	2.5	0.0384615	0.209223
hsa00780	Biotin metabolism	1	C00120	1	C00120	29	2.5	0.0344828	0.230422
hsa04070	Phosphatidylinositol signaling system	2	C04477;C00416	1	C00416	29	2.5	0.0344828	0.230422
hsa04216	Ferroptosis	2	C02477;C00025	1	C02477	29	2.5	0.0344828	0.230422
hsa04978	Mineral absorption	9	C00183;C00073;C00148;C00065;C00064;C00079;C00041;C00188;C00078	1	C00073	29	2.5	0.0344828	0.230422
hsa05207	Chemical carcinogenesis - receptor activation	2	C00410;C00780	1	C00410	29	2.5	0.0344828	0.230422
hsa04742	Taste transduction	6	C12283;C00334;C00158;C00025;C00780;C00008	1	C00008	32	2.5	0.03125	0.251067
hsa05022	Pathways of neurodegeneration - multiple diseases	3	C00062;C00025;C00008	1	C00008	32	2.5	0.03125	0.251067
hsa01100	Metabolic pathways	163	C06423;C01103;C08362;C04555;C00633;C00249;C00163;C01530;C00147;C01571;C00763;C00022;C06427;C00262;C00719;C00114;C01595;C00256;C10208;C00042;C00213;C01879;C00153;C01089;C00637;C00385;C02480;C00408;C00791;C01468;C00180;C05130;C01152;C00588;C02237;C00507;C02679;C00245;C00334;C12455;C01717;C00183;C01384;C00300;C00232;C03082;C00429;C00836;C00819;C02938;C00158;C00166;C00500;C14772;C00106;C05519;C14773;…	30	C06423;C00633;C00637;C00408;C00245;C12455;C01717;C00300;C02938;C00500;C14772;C14773;C00350;C00157;C00073;C00120;C00410;C00468;C04308;C05579;C02477;C00121;C00191;C08491;C07086;C00008;C00416;C00672;C02737;C05141	3074	75	0.00975927	0.255987
hsa00920	Sulfur metabolism	4	C00042;C00245;C00065;C00979	1	C00245	34	2.5	0.0294118	0.264529
hsa00400	Phenylalanine, tyrosine and tryptophan biosynthesis	6	C00166;C00230;C00079;C00587;C01179;C00078	1	C00587	35	2.5	0.0285714	0.271171
hsa05230	Central carbon metabolism in cancer	16	C00022;C00042;C00183;C00158;C00062;C00073;C00148;C00065;C00135;C00064;C00079;C00041;C00025;C00311;C00122;C00078	1	C00073	37	2.5	0.027027	0.284281
hsa00561	Glycerolipid metabolism	1	C00416	1	C00416	38	2.5	0.0263158	0.290749
hsa00785	Lipoic acid metabolism	3	C06423;C00022;C00233	1	C06423	44	2.5	0.0227273	0.328379
hsa00562	Inositol phosphate metabolism	2	C04477;C00191	1	C00191	47	2.5	0.0212766	0.346457
hsa00120	Primary bile acid biosynthesis	3	C00245;C00695;C01921	1	C00245	47	2.5	0.0212766	0.346457
hsa00360	Phenylalanine metabolism	12	C00022;C00042;C05598;C00166;C04148;C00079;C12621;C03519;C00122;C02763;C07086;C02137	1	C07086	49	2.5	0.0204082	0.358244
hsa00970	Aminoacyl-tRNA biosynthesis	12	C00183;C00062;C00073;C00148;C00065;C00135;C00064;C00079;C00041;C00188;C00025;C00078	1	C00073	52	2.5	0.0192308	0.375537
hsa00053	Ascorbate and aldarate metabolism	4	C00022;C01040;C00191;C00072	1	C00191	57	2.5	0.0175439	0.403354
hsa01232	Nucleotide metabolism	12	C00147;C00262;C00385;C00106;C00294;C00064;C05512;C00104;C00299;C00008;C00526;C00475	1	C00008	58	2.5	0.0172414	0.408771
hsa00061	Fatty acid biosynthesis	7	C06423;C08362;C00712;C00249;C01530;C01571;C02679	1	C06423	58	2.5	0.0172414	0.408771
hsa00040	Pentose and glucuronate interconversions	3	C00022;C00379;C00191	1	C00191	59	2.5	0.0169492	0.41414
hsa00240	Pyrimidine metabolism	9	C01103;C00429;C00106;C00064;C02067;C00299;C00526;C00475;C00672	1	C00672	64	2.5	0.015625	0.440278
hsa00270	Cysteine and methionine metabolism	8	C00022;C03082;C02356;C00073;C00065;C00041;C03145;C00979	1	C00073	67	2.5	0.0149254	0.455412
hsa00330	Arginine and proline metabolism	14	C00763;C00022;C00213;C00791;C00334;C00300;C00062;C00148;C00315;C00077;C00025;C02714;C02946;C03771	1	C00300	69	2.5	0.0144928	0.465279
hsa00470	D-Amino acid metabolism	17	C00763;C00022;C02237;C00819;C00166;C00062;C00073;C00148;C00065;C00135;C00064;C00077;C00079;C00041;C00188;C00025;C03771	1	C00073	69	2.5	0.0144928	0.465279
hsa00130	Ubiquinone and other terpenoid-quinone biosynthesis	2	C02477;C01179	1	C02477	71	2.5	0.0140845	0.474971
hsa01040	Biosynthesis of unsaturated fatty acids	11	C00712;C00249;C01530;C06427;C01595;C16525;C16513;C06429;C06428;C08323;C08316	1	C08323	74	2.5	0.0135135	0.489189
hsa00350	Tyrosine metabolism	7	C00022;C00042;C01384;C00232;C05579;C01179;C00122	1	C05579	78	2.5	0.0128205	0.507564
hsa00230	Purine metabolism	8	C00147;C00262;C00385;C00294;C00064;C05512;C00104;C00008	1	C00008	101	2.5	0.00990099	0.601358
hsa00520	Amino sugar and nucleotide sugar metabolism	1	C00191	1	C00191	118	2.5	0.00847458	0.659245
hsa01230	Biosynthesis of amino acids	23	C00022;C00183;C03082;C00158;C00166;C00062;C00327;C00073;C00148;C00065;C00135;C00064;C00077;C00079;C00041;C00188;C00025;C01179;C00233;C00311;C00979;C00956;C00078	1	C00073	128	2.5	0.0078125	0.689377
hsa01210	2-Oxocarboxylic acid metabolism	17	C00022;C00183;C03082;C00158;C00166;C02356;C00073;C00077;C00079;C00041;C00025;C01179;C00233;C00311;C00417;C00956;C00078	1	C00073	144	2.5	0.00694444	0.732264
hsa00860	Porphyrin metabolism	3	C00500;C00188;C00025	1	C00500	148	2.5	0.00675676	0.742049
hsa01250	Biosynthesis of nucleotide sugars	1	C00191	1	C00191	200	2.5	0.005	0.841527
